# Supplementary material for: Efficacy of Transarterial Chemoembolization Combined with Molecular Targeted Agents for Unresectable Hepatocellular Carcinoma: A Network Meta-Analysis
Source: Cancers (Basel). 2022 Jul 29;14(15):3710. doi: 10.3390/cancers14153710 (PMC9367476; doi:10.3390/cancers14153710)
Supplement: Supplementary file 1 [file cancers-14-03710-s001.zip]

Archive with 1 entries (1 files):
- cancers-1784207-supplementary.pdf
